# Supplementary material for: Cerebral blood flow changes during palpation of external airway structures in healthy volunteers
Source: PLoS One. 2020 Jul 27;15(7):e0236256. doi: 10.1371/journal.pone.0236256 (PMC7384655; doi:10.1371/journal.pone.0236256)
Supplement: S1 Data — (XLSX) [file pone.0236256.s001.xlsx]

## Sheet: Sheet1
subject	RtCBFbase	LtCBFbase	RtPIbase	LtPIbase	RtCBFpalpstart	LtCBFpalpstart	RTPIpalpstart	LtPIpalpstart	RtCBFpalpend	LtCBFpalpend	RtPIpalpend	LtPIpalpend	RtCBFrest	LtCBFrest	RtPIrest	LtPIrest	Avg_HR_pre	Avg_HR_palp	Avg_HR_post	Avg_MAP_pre	Avg_MAP_palp	Avg_MAP_post
1	40	34	0.7	0.6	38	31	0.8	0.8	39	31	0.7	0.7	42	33	0.7	0.7	58.3667	56.3103	61.9032	79.1	78	81.1613
2	66	49	0.8	0.8	68	48	0.7	0.7	71	51	0.7	0.6	63	45	0.8	0.8	56.9667	52.5185	54.7931	87.0667	89	89.2414
3	60	72	1.1	1	65	76	0.9	0.9	66	75	0.9	0.9	62	75	0.9	0.8	55.4	54.8182	51.3333	77	79.0455	76.8889
4	39	44	0.9	1.1	39	46	0.9	1.1	39	45	0.9	0.9	37	44	1.1	1.1	51.3846	52.4815	51.5	85.8462	86.1481	86.3462
5	50	73	0.7	0.6	45	66	0.8	0.7	42	66	0.8	0.7	48	72	0.6	0.6	53.5357	52.6667	52.8148	86.1429	84.4444	86.2222
6	66	63	0.6	0.7	63	63	0.6	0.6	61	63	0.6	0.6	55	54	0.7	0.8	57.9	56.1034	66.2353	99.1333	102.655	106.618
7	58	64	0.8	0.8	66	68	0.8	0.8	64	64	0.8	0.8	61	62	0.9	0.9	68.7692	61.5484	56.6129	97.6154	96.8387	100.129
8	47	48	0.7	0.8	44	46	0.8	0.8	45	49	0.7	0.8	43	46	0.8	0.9	73.8158	71.4865	71.5946	94.5263	100.568	98.6486
9	69	64	0.8	0.8	74	68	0.7	0.7	71	66	0.8	0.7	66	62	0.7	0.8	62.087	62.7742	60.9375	76.7391	75.3871	80.875
10	48	49	0.7	0.7	44	45	0.7	0.7	47	48	0.7	0.7	44	46	0.7	0.7	52.1481	50.7692	52.037	90.037	92.5385	93.1111
11	68	75	0.7	0.8	64	72	0.9	0.9	65	73	0.7	0.7	76	76	0.8	0.8	58.087	60.9333	54.3214	95.1739	95.9333	103.679
12	58	52	0.8	0.8	55	50	0.8	0.9	59	49	0.7	0.8	57	51	0.8	0.9	56.2069	56.7931	56.0645	88.8276	95.3448	96.1613
13	64	46	0.9	0.8	64	48	0.8	0.7	64	48	0.9	0.8	65	48	0.8	0.7	49.1538	44.8261	46.92	86.4615	84.1739	84.88
14	72	64	0.8	0.8	67	60	0.8	0.9	71	62	0.7	0.8	79	74	0.7	0.6	66.0833	62.3667	65.28	96.9167	97.0667	95.28
15	78	72	0.7	0.7	74	68	0.8	0.7	71	66	0.8	0.7	73	69	0.7	0.7	55.9655	58.7586	54.0357	97.1034	97.1379	96.9643
16	63	61	0.7	0.8	72	70	0.8	0.8	71	68	0.6	0.8	61	61	0.9	1.1	51.963	54.2857	53.0357	95.2963	97.3214	92.4643
17	50	56	0.8	0.7	51	57	0.7	0.7	47	54	0.8	0.8	45	52	0.8	0.8	56.3793	58.0333	58	94.7241	99.5333	94.3333
18	59	69	0.9	0.8	62	69	0.9	0.8	59	65	0.8	0.8	59	67	0.8	0.8	55.9091	53.6296	56.3793	86	85.2222	83.7586
19	80	71	0.6	0.6	77	69	0.7	0.7	68	60	0.8	0.7	72	64	0.7	0.7	64.2424	61.0645	60.9355	95.6667	98.0968	95.129
20	45	42	0.6	0.6	45	40	0.7	0.6	46	41	0.6	0.6	47	41	0.7	0.6	61.0645	60.8125	57.8667	101.258	101.344	99.6667

## Sheet: Means
Variable	Mean	Std Dev	N	M (SD)		Variable	Mean	Std Dev	N	M (SD)
RtCBFbase	59	11.8721	20	59.00 (11.87)		RtCBFbase	59	11.8721	20	59.00 (11.87)
LtCBFbase	58.4	12.1586	20	58.40 (12.16)		RtCBFpalpstart	58.85	12.5877	20	58.85 (12.59)
RtPIbase	0.765	0.122582	20	0.77 (0.12)		RtCBFpalpend	58.3	11.8593	20	58.30 (11.86)
LtPIbase	0.765	0.126803	20	0.77 (0.13)
RtCBFpalpstart	58.85	12.5877	20	58.85 (12.59)		LtCBFbase	58.4	12.1586	20	58.40 (12.16)
LtCBFpalpstart	58	12.7196	20	58.00 (12.72)		LtCBFpalpstart	58	12.7196	20	58.00 (12.72)
RTPIpalpstart	0.78	0.0833509	20	0.78 (0.08)		LtCBFpalpend	57.2	11.5558	20	57.20 (11.56)
LtPIpalpstart	0.775	0.120852	20	0.78 (0.12)
RtCBFpalpend	58.3	11.8593	20	58.30 (11.86)		RtPIbase	0.765	0.122582	20	0.77 (0.12)
LtCBFpalpend	57.2	11.5558	20	57.20 (11.56)		RTPIpalpstart	0.78	0.0833509	20	0.78 (0.08)
RtPIpalpend	0.75	0.0945905	20	0.75 (0.09)		RtPIpalpend	0.75	0.0945905	20	0.75 (0.09)
LtPIpalpend	0.745	0.0887041	20	0.75 (0.09)
Avg_HR_pre	58.2714	6.19853	20	58.27 (6.20)		LtPIbase	0.765	0.126803	20	0.77 (0.13)
Avg_HR_palp	57.149	5.68491	20	57.15 (5.68)		LtPIpalpstart	0.775	0.120852	20	0.78 (0.12)
Avg_MAP_pre	90.5318	7.34428	20	90.53 (7.34)		LtPIpalpend	0.745	0.0887041	20	0.75 (0.09)
Avg_MAP_palp	91.79	8.41476	20	91.79 (8.41)

## Sheet: grand means
subject	RtCBFbase	LtCBFbase	RtPIbase	LtPIbase	RtCBFpalpstart	LtCBFpalpstart	RTPIpalpstart	LtPIpalpstart	RtCBFpalpend	LtCBFpalpend	RtPIpalpend	LtPIpalpend	RtCBFrest	LtCBFrest	RtPIrest	LtPIrest	Avg_HR_pre	Avg_HR_palp	Avg_HR_post	Avg_MAP_pre	Avg_MAP_palp	Avg_MAP_post
1	40	34	0.7	0.6	38	31	0.8	0.8	39	31	0.7	0.7	42	33	0.7	0.7	58.3667	56.3103	61.9032	79.1	78	81.1613
2	66	49	0.8	0.8	68	48	0.7	0.7	71	51	0.7	0.6	63	45	0.8	0.8	56.9667	52.5185	54.7931	87.0667	89	89.2414
3	60	72	1.1	1	65	76	0.9	0.9	66	75	0.9	0.9	62	75	0.9	0.8	55.4	54.8182	51.3333	77	79.0455	76.8889
4	39	44	0.9	1.1	39	46	0.9	1.1	39	45	0.9	0.9	37	44	1.1	1.1	51.3846	52.4815	51.5	85.8462	86.1481	86.3462
5	50	73	0.7	0.6	45	66	0.8	0.7	42	66	0.8	0.7	48	72	0.6	0.6	53.5357	52.6667	52.8148	86.1429	84.4444	86.2222
6	66	63	0.6	0.7	63	63	0.6	0.6	61	63	0.6	0.6	55	54	0.7	0.8	57.9	56.1034	66.2353	99.1333	102.655	106.618
7	58	64	0.8	0.8	66	68	0.8	0.8	64	64	0.8	0.8	61	62	0.9	0.9	68.7692	61.5484	56.6129	97.6154	96.8387	100.129
8	47	48	0.7	0.8	44	46	0.8	0.8	45	49	0.7	0.8	43	46	0.8	0.9	73.8158	71.4865	71.5946	94.5263	100.568	98.6486
9	69	64	0.8	0.8	74	68	0.7	0.7	71	66	0.8	0.7	66	62	0.7	0.8	62.087	62.7742	60.9375	76.7391	75.3871	80.875
10	48	49	0.7	0.7	44	45	0.7	0.7	47	48	0.7	0.7	44	46	0.7	0.7	52.1481	50.7692	52.037	90.037	92.5385	93.1111
11	68	75	0.7	0.8	64	72	0.9	0.9	65	73	0.7	0.7	76	76	0.8	0.8	58.087	60.9333	54.3214	95.1739	95.9333	103.679
12	58	52	0.8	0.8	55	50	0.8	0.9	59	49	0.7	0.8	57	51	0.8	0.9	56.2069	56.7931	56.0645	88.8276	95.3448	96.1613
13	64	46	0.9	0.8	64	48	0.8	0.7	64	48	0.9	0.8	65	48	0.8	0.7	49.1538	44.8261	46.92	86.4615	84.1739	84.88
14	72	64	0.8	0.8	67	60	0.8	0.9	71	62	0.7	0.8	79	74	0.7	0.6	66.0833	62.3667	65.28	96.9167	97.0667	95.28
15	78	72	0.7	0.7	74	68	0.8	0.7	71	66	0.8	0.7	73	69	0.7	0.7	55.9655	58.7586	54.0357	97.1034	97.1379	96.9643
16	63	61	0.7	0.8	72	70	0.8	0.8	71	68	0.6	0.8	61	61	0.9	1.1	51.963	54.2857	53.0357	95.2963	97.3214	92.4643
17	50	56	0.8	0.7	51	57	0.7	0.7	47	54	0.8	0.8	45	52	0.8	0.8	56.3793	58.0333	58	94.7241	99.5333	94.3333
18	59	69	0.9	0.8	62	69	0.9	0.8	59	65	0.8	0.8	59	67	0.8	0.8	55.9091	53.6296	56.3793	86	85.2222	83.7586
19	80	71	0.6	0.6	77	69	0.7	0.7	68	60	0.8	0.7	72	64	0.7	0.7	64.2424	61.0645	60.9355	95.6667	98.0968	95.129
20	45	42	0.6	0.6	45	40	0.7	0.6	46	41	0.6	0.6	47	41	0.7	0.6	61.0645	60.8125	57.8667	101.258	101.344	99.6667
CBF right	58.7167	4.69733
CBF left	58.1695	4.65356
PI right	0.765	0.0612
PI left	0.761667	0.0609333
HR	57.7102	4.61682
MAP	91.1609	7.29287
